# Supplementary material for: Astroglial dysfunctions drive aberrant synaptogenesis and social behavioral deficits in mice with neonatal exposure to lengthy general anesthesia
Source: PLoS Biol. 2019 Aug 21;17(8):e3000086. doi: 10.1371/journal.pbio.3000086 (PMC6719896; doi:10.1371/journal.pbio.3000086)
Supplement: S1 Table — Data are shown as mean ± SEM, n = 7 and n = 5 mice in Control and Sevo groups, respectively. (XLSX) [file pbio.3000086.s001.xlsx]

## Sheet: S1_Table
Artery blood gas analysis at P7
	pH	PaO2 (mmHg)	PaCO2 (mmHg)	BE (mmol/L)
Sevo	7.308 ± 0.031	118.4 ± 4.9	27.5 ± 3.3	-11.9 ± 1.2
Control	7.330 ± 0.029	109.8 ± 5.6	32.0 ± 6.5	-9.8 ± 2.1
P-value	0.833	0.067	0.281	0.174
