# Supplementary material for: Astroglial dysfunctions drive aberrant synaptogenesis and social behavioral deficits in mice with neonatal exposure to lengthy general anesthesia
Source: PLoS Biol. 2019 Aug 21;17(8):e3000086. doi: 10.1371/journal.pbio.3000086 (PMC6719896; doi:10.1371/journal.pbio.3000086)
Supplement: S1 Data — (XLSX) [file pbio.3000086.s015.xlsx]

## Sheet: Fig_1C,1F,1G,1I
Fig 1C left. Distal fine processe volume of cortical astrocytes in P8, P14, P21 mice (μm3)
P8	Control group	8.013	9.835	11.778	10.225	10.261	8.444	11.452	24.673	18.197	23.237	18.197	24.154	15.378	15.643	14.732	17.767	7.365	7.151	6.315	14.878	6.97	21.053	13.049	9.699	19.607	9.699	29.551	14.142	35.114	25.999	12.143	13.745	9.011	8.581	16.218	20.509	20.342	9.629	23.625	17.485	23.625	28.773	19.045	18.959	14.252
	Sevo group	16.742	10.316	7.843	17.386	15.107	15.61	3.531	12.224	20.659	11.278	16.093	5.366	19.012	10.366	16.834	14.357	16.449	12.212	15.957	6.687	10.404	15.234	13.175	13.637	11.598	13.867	19.068	22.737	16.175	8.67	12.205	6.951	7.049	8.043	14.919	14.001	10.019	13.893	8.762
P14	Control group	21.79	17.33	23.9	17.42	18.93	13.81	18.47	31.82	16.45	20.46	23.23	26.48	14.9	26.16	19.232	17.411	16.498	22.795	21.851	22.92	16.41	23.18	23.61	14.13	16.9	18.79	26.15	21.74	19.68	25.32	17.34	22.3	19.44	26.715	38.49	27.74	26.053	25.159	15.4	15.68	8.47	25.26	25.82	22.66	17.36	31.52	23.43	26.52
	Sevo group	11.78	3.63	14.42	5.91	20.08	14	18.47	5.22	24.86	16.63	34.77	32.27	11.262	10.965	16.017	10.406	22.613	11.372	4.03	9.5	4.83	3.53	7.41	8.93	17.2	19.04	12.67	25	16.54	28.68	17.79	26.442	9.123	10.254	22.621	27.044	9.641	14.654	9.67	8.13	3.63	7.98	15.72	13.02	28	5.56	15.67	17.64
P21	Control group	22.738	32.759	22.505	17.523	19.365	21.425	38.673	38.453	38.074	15.28	30.463	25.58	14.184	18.566	26.204	32.327	34.08	31.394	16.622	46.322	29.862	36.222	29.481	32.438	30.789	10.311	29.371	33.232	34.971	40.345	15.197	35.775	14.31	33.398	27.599	31.182	19.875	21.579	28.139	20.83	36.136	35.181	26.678	26.911	19.621	25.303	16.549	19.18
	Sevo group	31.89	21.043	33.366	40.637	22.537	33.997	26.499	25.861	27.223	27.572	25.377	16.22	42.832	17.676	34.639	25.654	33.63	21.014	20.629	13.516	11.577	30.471	34.049	28.519	19.145	24.697	32.247	32.678	11.011	27.424	21.755	21.376	34.184	14.545	27.889	10.19	28.58	23.014	23.587	31.215	24.541	39.941	24.517	34.888	33.068	28.732	20.871	21.426
Fig 1C middle. Proximal fine processes volume of cortical astrocyte in P8, P14, P21 mice (μm3)
P8	Control group	24.229	20.381	15.04	14.452	13.963	6.443	16.419	21.893	26.409	22.118	26.409	9.632	19.978	17.283	18.726	20.491	22.826	19.888	19.213	17.318	15.849	18.417	19.214	21.604	22.741	21.604	15.684	21.106	23.86	26.045	29.443	7.711	11.383	18.035	20.134	27.126	19.243	16.872	20.94	16.051	20.94	30.2	21.001	23.824	10.192
	Sevo group	15.049	23.501	15.923	5.486	19.407	10.277	12.144	14.761	14.274	9.195	29.256	16.858	12.644	27.291	28.35	9.079	10.578	14.399	15.713	10.954	18.358	18.743	14.975	16.911	17.597	5.588	19.795	24.736	4.623	10.791	14.475	19.552	12.644	17.509	21.576	19.245	25.947	21.785	10.96
P14	Control group	32.57	20.95	26.48	33.27	27.86	27.22	20.45	31.13	18.5	36.05	24.45	21.14	13.51	43.17	27.23	37.519	18.575	21.962	33.866	14.37	20.55	22.85	23.35	31.73	20.73	28.45	38.27	19.66	35.11	32.29	19.79	22.35	35.57	23.433	34.753	26.864	39.368	28.038	27.91	27.34	29.95	23.32	22.49	14.58	18.7	31.04	21.59	29.08
	Sevo group	10.97	16.66	22.56	14.65	18.09	19.11	28.14	16.64	31.04	19.35	35.77	33.69	19.772	20.494	26.918	20.886	34.141	20.548	25.527	5.99	18.03	13.82	13.29	28.11	25.37	30.04	18.48	31.55	14	30.85	26.5	31.161	14.075	20.174	24.369	28.549	29.685	23.028	12.79	14.74	6.28	14.79	16.84	23.58	33.42	16.5	30.22	16.75
P21	Control group	36.199	33.84	31.872	29.486	24.435	29.766	37.681	32.434	37.015	30.305	46.465	36.216	47.115	32.46	28.075	35.236	40.343	20.874	28.512	44.424	30.47	39.868	39.485	30.353	33.138	27.985	23.403	34.975	32.713	46.224	40.768	56.379	37.186	36.446	36.153	32.315	40.265	40.507	41.208	37.129	41.682	38.061	38.779	40.362	31.881	29.709	34.617	34.314
	Sevo group	24.099	36.822	33.981	29.743	28.624	38.379	43.693	33.674	34.627	32.172	42.393	33.629	40.175	24.435	34.529	17.433	40.279	34.176	38.38	35.089	22.48	41.103	30.116	17.05	33.691	44.0038	36.868	36.695	29.597	30.171	37.466	34.354	35.246	21.695	33.094	33.077	43.849	28.34	31.662	40.204	23.892	45.219	26.533	39.931	35.888	45.78	41.758	39.784
Fig 1C right. Territory volume of cortical astrocyte in P8, P14, P21 mice (104 μm3)
P8	Control group	35026.6	64222	36126.7	75494.7	48986.1	44638.3	32368	56960.3	60318.8	34175.7	60318.8	41859.4	68334.3	41096	59375.4
	Sevo group	29874.4	16830.1	44796.9	57416.9	39752.8	53115.4	53809.3	22841.2	25808.4	31958.7	50148.8	31038.2	45494.9
P14	Control group	84759	54901.1	71769.8	90275.6	95660.9	76996.7	81893.5	96790.6	104609	64961.4	69517.3	53315.5	75333.9	48003.1	87758.9	65649.3	67192.1	65468.5	70953.2
	Sevo group	54881.4	49891.5	76395.3	21602.8	76258.4	73478.5	55229.6	50164.4	37698.4	86369.3	81891.7	80454.6	74740.9	37837.9	61366.7	64863.3	62901.1	80629.6
P21	Control group	98253.1	110110	59291.4	53805.1	120542	199523	119393	125182	75503.7	94645.7	78031	56674.9	84766.1	67280	73895.4	97729.1	73267.6	63794.4	71484.1	75548.6	70226.7
	Sevo group	55454.1	60323.1	51151.4	46726.3	83561.9	103573	98366.4	110122	94540.4	111780	91857.5	83596.5	67773.9	66386.1	49869.1	84648.9	46596.4	93833.4	73094.4	99751.1
Fig 1F left. Astrocyte volume fraction in P14, P21 mice (% of total volume)
P14	Control group	5.99771	2.70464	2.49959	7.58554	5.6793	5.02902	4.01481	2.6848	5.96789	4.14785	2.15193	5.3966	5.00998	7.01064	6.04312	3.53751	6.76936	5.90206
	Sevo group	4.99788	4.51841	1.05813	3.35353	1.62445	4.86269	2.79275	7.63269	4.10729	2.51363	4.83812	4.01571	2.50907	2.05293	3.48405	4.48768
P21	Control group	3.84779	7.58739	5.59446	4.07901	5.62162	5.4152
	Sevo group	7.2941	4.57805	5.65098	9.15799	10.2457	7.43592
Fig 1F right. Astrocyte surface-to-volume ratio in P14, P21 mice
P14	Control group	11.0279	10.1351	9.9427	6.78673	11.0968	9.39967	14.8624	14.0881	10.4823	8.85059	16.6667	6.80018	7.52397	10.7703	8.74757	8.64103	6.97415	11.2591
	Sevo group	13.8916	10.5141	15.0584	12.1774	10.0517	11.0932	10.0436	8.60166	11.719	8.36357	8.78289	6.93603	10.4483	10.4247	9.60985
P21	Control group	19.7665	13.634	13.6897	18.531	15.7249	13.0819
	Sevo group	12.4526	13.7864	13.8157	10.0483	10.7384	12.0998
Fig 1G. Astrocyte perimeter of synaptic cleft in P14, P21 mice (nm)
P14	Control group	239.503	154.658	232.92	459.272	926.435	262.131	392.949	236.312	418.404	325.884	89.4701	219.474	833.853	220.859	182.342	251.224	99.3972	143.426	210.205	120.664	110.678	627.162	68.3095	1118.13	604.595	342.912	397.944	254.569	213.976	180.259	227.601	191.073	111.48	165.705	67.2514	227.736	418.408	166.617	85.8064	148.647	164.518	626.955	400.137	186.427	68.2074	71.4403	376.851	392.394
	Sevo group	636.25	397.208	295.053	265.215	365.221	366.999	293.578	114.134	220.949	321.466	385.126	360.141	361.865	303.687	313.346	330.646	185.991	217.455	292.602	424.387	441.476	236.255	423.288	418.595	192.483	180.143	70.2979	908.324	183.105	271.582	303.691	444.543	472.782	240.562	60.8531	149.516	165.404	319.348	96.1797	264.066	166.292	137.886	744.88	287.273	495.037	144.11	434.688	65.6389
P21	Control group	228.56	194.081	137.85	273.64	404.266	668.461	595.116	161.665	309.947	911.122	299.752	540.547	369.696	398.478	240.278	698.455	314.764	480.223	348.846	263.041	196.314	327.441	396.191	130.89	371.086	450.307	234.602	236.797	135.169	201.858	130.873	320.917	165.02	118.841	434.257	140.224	405.672	159.254	505.619	182.071	381.349	572.956	125.86	426.055	225.436	165.079	147.907	370.131
	Sevo group	268.636	140.173	230.004	191.997	445.124	197.862	345.893	285.565	69.4622	190.049	332.12	272.986	213.138	270.743	358.215	143.894	507.45	197.581	170.951	748.619	146.323	277.986	257.142	251.76	103.087	62.9448	90.3245	347.482	148.334	301.677	129.837	615.948	255.711	246.226	146.001	278.237	63.3806	418.309	239.822	187.255	288.024	161.103	295.59	238.348	147.273	245.042	201.811	554.381
Fig 1I left. % of PSD with astrocyte contactedin P14, P21 mice
P14	Control group	0	18.182	4.348	10	4.348	26.667	3.846	9.091	5.263	0	13.462	1.639	0	0	8.511	9.091	5.952	2.083	6.25
	Sevo group	14.286	15	0	11.765	4.545	22.222	0	23.529	0	6.667	3.448	5	0	2.128	0	1.818
P21	Control group	18.667	19.697	10.417	18.75	19.178	13.483
	Sevo group	10.28	7.634	8.85	16.102	8.511	6.977
Fig 1I right. % of PSD with astrocyte apposed in P14, P21 mice
P14	Control group	28.571	18.182	13.043	5	4.348	13.333	11.538	9.091	5.263	35.294	5.769	6.557	3.846	12.281	19.149	11.364	7.143	6.25	10.417
	Sevo group	23.81	0	0	5.882	4.545	0	10.526	17.647	12.5	0	6.897	5	4.167	6.383	14.286	10.909
P21	Control group	14.667	13.636	15.625	8.75	13.699	14.607
	Sevo group	15.888	14.504	12.389	12.712	12.766	10.465
[truncated: 50 more columns]

## Sheet: Fig_2B,2D,2F,2G,2I,2K,2M
Fig 2B. Cortical basal spine density of mice at P21 (per 10 μm)
Total	Control group	15.0065	16.8072	16.3978	18.1165	14.4031	10.2544	10.5536	10.8871	10.7629	9.85894	17.2182	14.2248	10.5299	10.1966	11.7487	15.4781	9.38028	16.3207	15.3799	18.3008	16.2139	14.8865	12.6425	11.5658	10.4727	12.4556	13.0531	17.6486	13.8016	14.1782	15.1709	13.4823	22.3015	10.8752	16.7309	11.2169	12.4851	21.8982	23.9078	16.7045	11.6055	17.205	12.6083	14.1455	11.5577
	Sevo group	14.1809	16.4135	17.536	15.2447	17.3725	13.3248	17.7476	16.2798	16.0688	16.5762	18.3721	16.4102	18.0588	18.6508	21.0462	17.2173	21.0013	15.5049	21.3292	16.0838	12.3147	16.846	12.2518	14.208	14.5164	18.3269	7.81465	10.5428	19.8526	15.8122	17.1002	14.739	19.9002	20.2931	17.4583	17.2353	16.0563	19.2935	17.5944	14.8766	13.3448
Mushroom	Control group	2.83142	2.6678	3.43824	4.52911	2.33563	3.41812	2.52369	3.75418	2.89771	3.7919	5.45943	4.16334	4.41576	3.20466	5.16942	3.15295	3.75211	3.19319	3.46047	3.16745	2.92382	5.84826	5.20575	4.37623	2.88903	3.03794	3.19668	3.48614	3.23016	2.44451	3.61211	3.11131	4.4603	4.72836	5.05817	4.95631	2.17132	1.86367	4.96786	2.38635	3.97904	4.73139	1.61645	3.112	2.88941	--
	Sevo group	6.35697	4.19879	4.94604	4.5734	5.1648	4.16401	4.56366	5.33303	4.82063	2.28637	3.34039	2.18802	2.64862	3.16712	2.19231	4.91924	4.12526	5.51287	3.83926	5.47533	4.43328	3.74357	4.68452	3.48497	4.08274	2.36477	2.29843	3.51425	4.792	5.53425	6.18519	2.60101	3.49125	2.81849	5.92924	3.97737	3.44063	4.91107	3.90988	2.92219	4.31745
Fig 2D. Cortical synaptic density at P21 using SBF-SEM (per 10 μm3)
Total	Control group	9.38673	8.76029	12.7422	10.0125	9.68941	11.8131
	Sevo group	13.9142	17.3878	14.1427	15.3446	18.7152	10.7635
Mushroom	Control group	6.00751	5.442	4.24741	4.50563	5.70746	4.91107
	Sevo group	4.81144	7.5657	6.50814	6.63199	6.76931	4.13016
Fig 2F. mEPSCs frequency(min-1)
intervals all	Control group	909.7	224.8	154.5	132.6	108.5	626.9	134.1	857.5	82.8	166.5	32	11.9	286.7	317.2	303.8	54.7	713.1	393.9	176.1	445.2	245.3	249.3	430.2	605.3	621.399	700.2	12.3	188.7	940.3	733.9	1360.7	418.899	551.4	611	55.1	7.2	1149.6	464.699	205.201	957	513.299	1072.8	390.9	463.199	1356.8	1144.1	148.1	719
	Sevo group	793.2	60.7	37.4	251.9	146.8	11.9	123.2	222.9	735.6	48.2	192.7	31.6	45.8	426.5	168.9	53.6	377.7	29.9	265.8	415.6	190.3	39	168.7	157.2	167.3	524	109.9	463.1	30.9	483.8	22.7	327.4	260	141.3	533.9	373.2	999.301	385.899	234.101	25.399	1004.4	297	111.399	87	277.4	395.9	194.5	321.6
average frequency	Control group	81.3922	51.0635	87.956	144.446	51.048	99.5719	39.4383	119.07	172.901	55.8408	32.3343	81.0313	98.4891	128.795	95.3993	48.6373	64.4828	136.941	77.5154	74.2943
	Sevo group	163.097	92.958	126.473	146.974	16.2749	12.6264	41.9575	15.8751	32.2032	13.1422	31.0408	42.6406	37.7832	31.8661	89.8026	21.1654	85.1321	12.3742	25.0488	--
Fig 2G. mEPSCs amplitude (pA)
all	Control group	90.942	22.583	23.804	64.697	26.245	25.635	28.687	12.817	53.101	27.466	33.569	54.932	34.79	24.414	18.311	24.414	36.011	18.311	84.839	24.414	25.635	13.428	14.648	23.804	21.973	17.09	31.738	14.648	36.011	17.09	20.752	26.855	47.607	36.621	20.752	22.583	58.594	19.531	32.959	15.869	32.959	26.855	17.7	21.362	13.428	18.311	18.311	21.973
	Sevo group	62.256	32.349	17.09	25.024	28.687	92.773	19.531	98.267	35.4	51.88	35.4	17.09	17.7	26.855	40.283	133.057	26.855	40.283	21.362	35.4	68.359	19.531	22.583	22.583	40.894	29.907	27.466	21.362	23.193	71.411	38.452	78.735	65.308	34.18	19.531	36.621	61.646	40.283	23.804	46.387	39.673	16.479	23.193	78.735	15.259	35.4	42.725	25.024
average	Control group	27.6015	26.9884	18.764	23.5474	18.0595	18.6098	20.164	19.686	23.6279	16.5072	21.0447	24.255	20.9404	17.5962	18.5645	19.1251	17.443	23.8253	22.4694	19.9523
	Sevo group	30.2535	23.7471	27.7151	21.3932	26.6231	17.0091	21.2652	18.5766	16.2498	17.0822	21.7198	19.2273	16.165	19.2132	17.3841	15.4546	21.1848	20.8256	22.0265
Fig 2I. AMDAR/ NMDAR ratio
Control group	0.868551	1.00478	0.829228	1.27907	4.33841	1.87746	0.911367	3.30477	4.58874	3.75228	1.76858	2.52982	3.01129	3.73615	4.09026
Sevo group	0.899605	1.19753	2.03641	1.086	1.97595	1.23353	1.0893	1.43038	2.55628	1.5251	2.71747	1.2847	1.53831	1.47425	2.14313	2.21579	2.56787
Fig 2K. Number of bouts in reciprocal social interaction
following	Control group	30	8	37	5	7	7	7	16	15
	Sevo group	7	7	16	7	17	12	3	17	13	21
sniffing	Control group	62	62	72	46	78	65	24	39	38
	Sevo group	43	33	31	25	41	44	20	29	43	25
push-crawl	Control group	73	76	104	56	86	101	78	121	82
	Sevo group	74	82	60	87	87	71	76	110	73	99
Fig 2M. Time spent sniffing in recognition phase of three-chamber test (s)
Control group	familiar	34	8	13	26	24	106	66	14	16	19	11	66	40	15	42	28	12	37	15	20	21	69	24
	novel	55	35	25	75	76	60	43	82	38	14	41	62	55	71	67	50	20	12	18	31	42	58	75
Sevo group	familiar	64	11	39	53	39	17	24	26	15	20	38	10	8	34	12	13
	novel	19	13	43	101	17	26	44	29	46	67	30	32	41	66	11	27
[truncated: 5,000 more columns]

## Sheet: Fig_3C,3E,3F,3G,3H,3I,3J,3K
Fig 3C. Decreased basal calcium level after acute Sevo exposure (dF/F)
Control group	-0.14487	-0.24707	0.02446	-0.0969	-0.06616	0.01182	-0.04429	-0.12303	0.23305	-0.02133	-0.01395	0.13631	0.07812	0.00163	-0.05445	-0.06211	-0.08612	-0.12676	-0.09972
Sevo group	-0.2662	-0.09068	-0.05831	-0.03343	-0.02456	0.08898	-0.00047	-0.19738	-0.10993	-0.1134	-0.1444	-0.36625	-0.32289	-0.30782	-0.27625	-0.23099	-0.16021	-0.23936	-0.19185	-0.49071	-0.40269	-0.39183	-0.40945	0.05278	-0.13125	-0.07848	-0.60153	-0.2302	-0.17493	-0.13003	-0.10037	-0.18531	-0.17918	0.0644
Sevo+TTX group	0.11532	0.16715	0.25472	0.18871	0.00151	0.00011285	0.00218	-0.00052459	-0.31369	-0.49221	-0.48305	-0.38106	-0.24775	-0.57532	-0.70183	-0.34821	-0.22573	-0.20164	-0.20259	-0.2327	-0.77323	-0.44913	-0.17268	-0.2865	-0.51201	-0.23778	-0.22762	-0.39828	-0.33641	-0.25071	-0.28987	-0.29427	-0.14126	-0.21693
Fig 3E. Basal F of GCaMP6f ((Fi - F0) / F0)
anesthesia at P7	Control group	0.67398	1.21251	0.506879	0.784828	1.11337	0.586626	0.381313	0.738253	0.67951	1.5742	1.89948	0.782616	1.94409	0.736813	0.354237	0.248949	1.42619	1.33004	0.907622	2.04887	1.24847	0.570324	1.42285	1.10944	1.11872	0.9338	0.659485	0.66578	1.37369	1.31161	0.835448	0.70346	0.988474	0.665586	0.38394	1.79654	1.03471	2.08592	0.524054	1.90589	1.78044	0.473417	0.492518	0.813112	0.350217	0.361773	1.09	0.465033
	Sevo group	0.831782	0.688896	0.64819	0.818074	0.502464	0.654817	0.458289	0.329796	0.219049	0.585589	0.63308	0.267763	0.271601	0.3772	0.227533	1.28154	0.893915	1.10506	2.2193	1.02582	2.28935	0.636796	0.328179	0.607682	1.75819	0.298931	1.60324	0.829289	0.829289	0.63012	0.403827	1.1337	0.770898	0.387107	0.820607	0.28616	0.876474	0.51078	0.366446	0.606193	0.56379	0.875448	0.838351	0.545753	0.621479	1.03504	0.581104	0.58184
anesthesia at P56	Control group	1.47068	0.676511	0.217744	0.726724	0.720309	0.756708	0.292686	1.43839	1.12886	0.182828	0.575979	0.402029	1.17248	0.513828	1.32432	1.85558	0.864092	0.728298	0.983965	0.901655	0.0904894	0.706856	1.08024	0.449787	1.03901	2.45231	0.333042	0.827955	0.873541	0.362391	0.406532	0.0423091	0.518092	0.731502	0.561297	1.62946	1.09055	1.13764	0.247053	0.0922248	0.793214	5.22272	0.64046	2.03975	0.308423	0.651532	1.41768	0.82923
	Sevo group	0.359913	0.827362	1.5946	0.86326	0.456043	0.838938	1.04228	0.405849	0.330311	0.560368	0.886243	0.68363	1.15129	0.598351	1.53745	1.26451	1.37518	1.03943	0.936189	1.30389	0.292586	1.09478	0.299073	0.908571	0.853926	1.26188	0.710914	0.383905	0.178366	1.31183	1.76188	0.51633	0.493026	0.49108	0.741785	0.534624	0.310001	0.694453	0.775817	0.684332	0.991604	0.607124	1.33066	1.31533	0.810585	1.57533	0.89501	1.98755
Fig 3F. Frequency of spontaneous caclium signals (min-1)
waves	Control group	7.5	7	12.5	10	12	5.5	6	5.5	32.5	6	8	2	5.5	5.5	21.5	13	12	5.5	18	16.5	15	32.5	2	7	12.5	3	17	10	7	16	5
	Sevo group	14.5	7	3	13	17	20.5	8	7.5	22	2	9.5	7	42	6	7	15	3	30.5	1	2.5	1	13	11.5	1	36.5	12	4	2	9	13	3.5
microdomains	Control group	92	214.5	105	48.5	151	123	303	120	239.5	132.5	261.5	99.5	93	91	268.5	133	93.5	304.5	149.5	176	195	397	135	310	65.5	100.5	103.5	280	162	220	83
	Sevo group	131	198.5	216	254.5	107	126.5	103	90	695.5	275.5	202.5	156.5	197	200	99.5	213	209.5	355.5	144.5	204.5	146	140.5	301.5	268	189.5	173.5	68.5	145	172.5	73	193
Fig 3G. Peak amplitude of spontaneous caclium signals (dF/F)
waves	Control group	1.97517	2.87111	2.85491	1.68953	4.71492	1.03242	0.368856	0.467292	0.754758	0.530472	1.16689	2.26824	3.17486	3.97673	0.974978	1.24522	2.12125	1.41949	1.62204	2.49438	2.14913	2.49875	4.74685	4.16049	4.1847	1.68647	0.796139	2.41426	1.07714	0.362747	1.08095	1.26309	6.38988	2.88976	3.77264	3.51411	6.46192	5.58955	1.3452	0.659633	1.48575	1.40818	1.10688	1.41791	3.13001	0.638043	1.92856	1.36464
	Sevo group	2.35381	1.99462	2.75496	2.15118	1.70505	3.5196	4.70832	3.69868	2.04451	0.403277	2.16736	3.08948	1.64629	0.389057	2.7651	1.94344	2.67392	1.2855	3.25446	1.56384	3.21945	0.467648	3.22717	0.478534	2.70437	5.30743	0.842186	1.8318	2.7055	1.20667	1.30829	2.85369	0.252882	12	6.07048	1.78708	4.16014	1.23842	0.303816	3.31973	2.38989	2.16579	2.95751	8.7016	0.989706	2.05976	2.10564	0.487892
microdomains	Control group	1.37166	0.911737	1.74308	1.35829	0.968683	1.11997	0.979301	2.84399	14.351	7.38886	2.54378	5.90377	1.74778	2.4694	0.446845	5.67788	1.19234	0.40702	5.13023	0.829463	1.23588	1.24392	1.16805	2.98882	1.02933	3.59272	1.1491	1.80742	6.92342	2.65372	3.66487	4.94333	5.21053	7.50917	1.18859	0.464705	2.13807	1.49719	1.25893	1.15868	4.63752	2.62341	2.53792	1.97524	0.774463	2.11174	2.89218	2.36633
	Sevo group	0.452687	0.312301	4.56547	9.51033	4.8287	1.90505	0.472911	1.09584	2.67527	2.05267	0.293032	1.45773	3.41775	7.41834	2.8273	2.02384	1.83304	2.04413	3.78822	12.8176	3.78175	2.73915	1.54193	1.22694	8.46377	7.32675	0.27618	4.53608	0.617533	2.27892	0.865388	2.7507	0.970208	1.47909	3.7277	3.25897	0.667544	1.23339	3.87336	6.74677	1.58217	1.25237	0.996563	0.608414	0.758611	2.20655	1.03771	0.559574
Fig 3H. Half width of spontaneous caclium signals (s)
waves	Control group	4	4	4	3	3	2	3	3	2	3	3	5	3	3	3	3	3	3	5	2	3	2	4	3	3	3	3	4	4	4	3	4	3	3	3	3	4	7	3	4	4	4	2	2	2	3	3	3
	Sevo group	4	4	8	2	5	2	3	5	5	2	4	5	7	3	6	3	5	2	3	4	4	2	3	4	2	5	4	2	4	4	5	6	5	7	6	4	2	4	3	3	2	7	3	4	5	3	4	3
microdomains	Control group	4	4	3	4	2	2	5	3	2	2	2	2	3	2	3	2	4	2	3	2	4	2	2	4	3	5	4	3	2	3	3	3	2	3	2	2	3	5	4	3	2	2	2	3	3	4	4	3
	Sevo group	3	2	2	3	2	2	3	4	2	3	3	3	2	4	3	7	3	3	2	3	3	3	2	2	2	2	2	3	2	6	3	2	5	2	2	5	2	3	2	3	4	4	3	4	2	3	2	4
Fig 3J. Peak amplitude of evoked caclium signals (dF/F)
LY354740	Control group		4.1579	3.35773	2.62552	6.3106	4.89027	3.30436	8.89593	6.00364	5.91094	6.68822	5.15911	6.1463	7.11808	6.25389	2.47854	2.11359	5.34891	5.53077	7.05284
	Sevo group		2.23996	3.61892	2.74736	3.63869	6.09365	5.10023	5.49793	2.07798	3.53573	1.61347	1.55894	1.42514	1.68736	4.52121	4.03884	5.15715	4.15802	4.94948
DHPG	Control group		5.79804	6.32178	3.88891	2.66161	3.79556	3.58254	4.74673	8.21464	3.09191	3.45316	3.92616	3.92595	3.4015	8.44527	2.69864	2.16157	5.59842	3.21755	5.41518	6.70788	3.27866	4.81086	7.14402	4.95404	4.1662	3.75092	5.8546
	Sevo group		6.22262	3.06857	3.61953	3.27497	3.84378	1.74017	2.78962	3.00921	2.79253	3.12202	2.98496	0.880949	2.04537	2.21472	2.96159	3.24295	4.13365	4.70292	3.06883	2.21852	1.86542	5.06162	4.5618	5.21085	6.09636	2.69072	3.47859	2.56748	2.27491
ATP	Control group		1.81468	2.6339	4.97749	3.76501	5.81177	4.42614	6.32397
	Sevo group		4.38308	4.74335	9.34051	1.47622	7.71671	2.62409	2.13154
NE	Control group		4.99501	6.33554	4.14196	4.62084	2.69506	5.744	5.64433	5.53686	4.40607	4.17648	3.67374	6.1853	6.42698	5.49334	6.29944	6.92374
	Sevo group		4.98018	6.24157	4.06026	5.12168	2.77966	5.8286	5.78756	5.68009	4.5493	4.06784	3.70534	6.07665	6.46188	5.52824
Fig 3K. Relative mRNA levels of Grm3 and Grm5 in GLAST+ cells
		Test 1	Test 2	Test 3
Grm3	Control group	1.00029	1.0025	1.00044
	Sevo group	0.635538	0.506491	0.543477
Grm5	Control group	1.00287	1.0086	1.00027
	Sevo group	0.716425	0.544519	0.645888
[truncated: 5,000 more columns]

## Sheet: Fig_4D,4F,4G
Fig 4D. Volume fraction of ezrin within cortical astrocytes at P9,P16 and P21 (%)
P9	soma and primary branches	31.237	54.6073	32.892	33.9351	32.6154	38.8083	32.8088	29.975	40.2587	59.4761	51.5562	35.8487	34.8485	21.5633	30.5596	28.1084
	fine processes	68.763	45.3928	67.108	66.0649	67.3846	61.1917	67.1912	70.025	59.7413	40.5239	48.4438	64.1513	65.1515	78.4367	69.4404	71.8916
P16	soma and primary branches	41.2085	21.4122	20.5521	19.0796	39.2171	37.0769	28.9715	65.1022	42.1114	26.7527	22.9966	24.2493	32.1176	22.4562	21.1473	41.6633
	fine processes	58.7915	78.5878	79.4479	80.9204	60.7829	62.9231	71.0285	34.8978	57.8886	73.2472	77.0034	75.7507	67.8824	77.5438	78.8527	58.3367
P21	soma and primary branches	16.5116	21.3161	28.2725	24.3922	14.3124	14.6661	19.9738	28.4937	21.4821	28.9182	30.4295	35.1511	21.0801	16.7485	22.8678	21.5937
	fine processes	83.4884	78.6839	71.7275	75.6078	85.6876	85.3339	80.0262	71.5063	78.5179	71.0818	69.5705	64.8489	78.9199	83.2515	77.1322	78.4063
Fig 4F. Relative fluorescent intensity of Ezrin
Control group	0.725787	0.788647	0.664831	0.686145	0.703853	0.763701	0.687016	0.686399	0.661901	0.783379	0.749192	0.729902	0.633182	0.698799	0.660492	0.613225	0.648353	0.560664	0.34594	0.432344	0.495962	0.488751	0.408574	0.366022	0.35114	0.379813	0.414379	0.85007	0.780385	0.761047	0.648921	0.71307	0.736038	0.461328	0.460447	0.428108	1.37507	1.46581	1.08408	1.27059	1.53615	1.37154	1.34813	1.0428	0.928443	0.672963	0.679452	0.726423	0.674893
Sevo group	0.62468	0.569358	0.522435	0.531266	0.588402	0.668748	0.562804	0.582405	0.54441	0.817235	0.710952	0.61468	0.578567	0.746372	0.789379	0.67665	0.646184	0.524971	0.584887	0.575361	0.471382	0.446851	0.54979	0.606227	0.551525	0.544416	0.45411	0.66464	0.68868	0.623305	0.607712	0.679173	0.740252	0.656417	0.664661	0.609239	0.694805	0.860372	0.734974	0.66987	0.8019	0.87088	0.841844	0.661118	0.592917	0.383934	0.374627	0.368528	0.408911
Fig 4G. Relatitve Ezrin mRNA levels in GLAST+ cells
		Test 1	Test 2	Test 3
P8	Control group	0.854607	0.981686	1.19196
	Sevo group	0.251157	0.292531	0.168015
P14	Control group	1.00135	1.00928	1.00018
	Sevo group	0.409157	0.146207	0.437273
	--
	--
	--
	--
[truncated: 131 more columns]

## Sheet: Fig_5B,5D,5E,5H,5K,5L
Fig 5B. Relative fluorescent intensity of Ezrin after BAPTA-AM incubation
Vehicle group	1.28787	0.988396	0.886281	1.56697	1.50069	1.79827	0.661006	0.5148	0.741235	0.486572	0.754854	0.618607	1.0897	0.956815	0.655102	1.2551	0.869196	0.63852	0.738381	0.892553	0.65993	1.04818	0.784387	1.00327	0.828795	0.750686	0.640658	0.919629	1.0179	0.798815	0.819122	1.11232	1.2337	0.675347	0.623397	0.695728	1.50868	0.548168	1.40525	1.09386	0.756771	0.98642	1.31376	1.71574	0.61425	1.29026	1.2858	0.956035	0.82345
BAPTA-AM group	0.679023	1.31387	1.23393	0.759044	0.66062	0.769617	0.574473	0.755252	0.634249	0.663136	0.498753	0.414694	0.606336	0.541785	0.557039	0.493106	0.663841	0.608225	0.442599	0.748406	0.639768	0.515547	0.468428	0.338189	0.383322	0.465896	0.771895	0.750785	0.460995	0.666315	0.766958	0.765844	0.670547	0.781111	1.26685	0.638774	1.07804	0.951988	0.837139	0.844116	0.561929	0.548221	0.463552	0.456695	0.676321	0.616853	1.01767	0.935858	0.936869
Fig 5D. Percentage of decreased area of primary astrocytes after BAPTA-AM incubation (%)
Vehicle group	9.083	11.959	10.21	16.859	4.708	-8.068	7.475	42.109	-4.45	26.665	43.223	16.808	4.147	8.514	-3.758	-6.835	-3.903	10.449	-1.288	-0.196	-9.874	-0.854	4.491	8.25	46.765	-1.076	9.114	29.112	27.051	10.554	0.2
BAPTA-AM group	33.364	1.409	8.886	49.674	5.032	0.979	40.431	61.306	-1.117	55.283	51.726	14.722	44.059	16.044	29.38	34.67	55.468	18.942	53.856	38.311	4.397	11.579	20.09	34.742	13.103	24.957	24.301	9.177	4.383	24.112	19.424	79.391	42.114
Fig 5E. Percentage of decreased perimeter of primary astrocyte after BAPTA-AM incubation (%)
Vehicle group		18.008	-2.847	-12.579	17.721	15.431	27.824	-14.985	24.232	13.478	-7.13	43.565	12.449	7.015	14.746	8.944	8.282	-0.224	7.98	3.402	7.524	-4.798	1.603	1.704	4.825	41.695	28.057	11.91	40.229	35.158	13.05	8.241
BAPTA-AM group		19.791	7.886	-3.984	44.744	34.786	7.165	13.568	54.715	4.093	46.225	15.428	21.258	25.774	12.504	11.08	32.438	47.681	-4.193	22.847	36.344	4.655	23.119	9.74	26.03	2.171	18.507	18.605	7.983	9.317	26.176	9.166	61.652	5.236
Fig 5H. Distal fine processes volume of astrocytes after BAPTA-AM incubation (μm3)
Vehicle group	67.809	72.016	80.382	65.767	20.697	29.285	93.509	52.784	54.353	51.017	57.8	44.448	71.716	50.597	90.187	79.926	23.428	39.749	127.799	82.33	83.566	46.368	39.548	39.12	62.821	64.712	54.591	65.767	14.643	49.526	103.268	85.152	54.256	71.669	65.313
BAPTA-AM group	79.737	64.39	33.814	17.085	83.72	16.392	78.908	37.143	63.996	12.587	24.561	57.114	67.533	32.616	41.039	56.33	39.508	35.201	36.39	92.037	6.088	22.071	51.361	52.505	18.574	26.088	83.72	40.808	78.908	29.24	68.737	12.884	23.409
Fig 5K. Distal fine processes volume of astrocyte in NC-miRNAi or Ezrin-miENAi injected mice (μm3)
NC-miRNAi group	30.203	32.431	34.877	32.242	32.797	38.123	23.495	33.998	43.14	39.323	30.986	38.273	25.924	32.48	29.403	29.542	25.825	22.884	12.78	22.188	27.952	21.949	22.884	40.726	36.702	37.274	35.641	30.721	36.931	24.602	38.367	33.199	43.728	34.861	36.289	32.167	19.209	32.416	19.901	30.478	26.968	16.602	17.309	31.831	22.126	26.968	25.218	36.719	42.123
Ezrin-miRNAi group	26.896	21.668	38.34	40.631	27.839	24.575	35.614	39.194	18.761	28.972	33.434	17.647	28.698	20.962	33.828	29.133	23.709	34.544	26.058	27.854	12.411	12.874	22.686	37.931	20.812	16.873	14.043	29.926	23.992	32.882	37.375	22.979	17.451	28.918	35.404	31.969	25.855	13.08	29.026	33.25	27.983	30.51	32.646	32.557	22.974	19.454	12.951	33.744	43.144
Fig 5L. Territory volume of astrocytes in NC-miRNAi or Ezrin-miENAi injected mice (104 μm3)
NC-miRNAi group	6.00174	5.95157	5.21878	8.10876	8.74728	8.30948	5.07658	4.54106	4.92305	6.19619	7.12279	5.53822	5.11168	4.86308	5.77594	5.70737	9.75667	9.83843	7.62475	11.6194	9.6818	9.47834	9.83843
Ezrin-miRNAi group	5.6571	5.31633	3.86993	4.8331	5.88036	6.35923	3.78917	5.55714	4.33744	5.40374	6.13259	5.87121	3.42155	4.73096	3.97271	3.47896	3.64157	2.74355	4.40043	5.41102	8.29319	5.02416	5.16488	5.41102
[truncated: 23 more columns]

## Sheet: Fig_6C,6E,6G,6I,6j,6K
Fig 6C left. Distal fine processes volume of astrocye (μm3)
Control-mCh group	5.956	14.943	9.388	16.961	11.224	12.434	16.044	15.744	8.524	17.673	13.675	18.482	28.255	12.415	14.328	13.774	14.106	12.976	27.302	16.014	24.238	15.18	13.683	13.139	16.292	23.72	20.681	16.617	7.695	16.179	20.127	9.124	16.447	18.275	18.22	25.051	21.262	17.001	11.454	13.195	15.976	16.311	8.662	18.482	17.279	18.335	17.748	12.207	20.078
Sevo-mCh group	14.755	8.053	16.126	7.872	19.064	19.684	16.117	10.392	9.581	13.321	13.764	11.709	24.157	10.407	5.942	13.019	15.994	12.629	7.242	16.725	17.418	15.372	16.837	23.525	9.051	20.163	21.6	27.92	12.824	5.192	13.089	10.712	8.497	12.851	15.075	13.733	6.785	10.336	12.887	14.685	12.886	11.539	14.413	11.839	14.498	17.807	21.031	16.005	6.184
Sevo-Ezr group	9.306	13.665	12.658	5.669	8.006	14.465	15.049	20.425	17.421	12.527	15.373	17.895	10.605	17.45	20.774	20.347	27.12	14.689	17.348	23.388	21.158	13.581	23.984	20.211	15.174	20.736	25.878	27.719	24.6	18.218	25.967	18.791	17.876	13.416	12.951	10.787	15.486	10.273	11.943	4.857	14.964	20.756	22.434	12.675	20.804	12.015	17.017	24.358	18.466
Fig 6C middle. Proximal fine processes volume of astrocye (μm3)
Control-mCh group	20.953	14.65	15.549	21.634	14.642	13.558	20.813	19.22	26.918	11.71	20.52	15.222	18.096	20.908	25.597	25.184	14.966	22.104	16.857	26.967	24.29	28.255	17.187	21.344	12.939	30.14	22.656	15.466	16.07	16.903	19.441	20.893	17.57	23.346	27.079	11.039	23.237	15.736	26.929	17.632	21.257	21.667	21.864	20.969	9.966	21.421	11.093	17.826	23.31
Sevo-mCh group	16.404	13.518	26.213	23.33	10.784	17.082	25.89	14.643	22.939	19.576	27.219	21.566	17.055	12.206	12.746	13.413	16.312	19.273	13.634	18.458	7.973	11.79	12.194	15.343	12.66	10.25	11.67	12.696	16.27	10.056	22.267	12.939	18.041	21.547	17.29	22.534	19.339	22.864	20.247	19.114	20.394	20.224	22.409	22.186	21.683	15.642	20.185	16.271	17.27
Sevo-Ezr group	16.227	13.865	10.726	16.426	9.775	13.159	20.463	17.882	16.599	11.66	32.663	24.467	25.981	25.701	25.183	22.552	23.985	28.977	12.697	22.868	38.459	16.31	13.428	17.955	24.009	20.032	18.533	30.253	23.414	25.475	13.75	20.24	26.502	21.894	20.31	14.04	20.138	16.46	10.518	19.221	20.344	17.943	23.763	11.75	30.83	21.842	16.383	29.388	31.073
Fig 6C right. Territory volume of astrocye (104μm3)
Control-mCh group	12.0196	8.4541	7.14204	7.7418	9.82381	9.14415	8.80101	6.06439	7.53164	6.51509	4.66431	7.40509	7.41252	6.48462	6.58429	7.09074	6.99737	6.54737	7.74091	8.06958	10.0761	11.1458	9.00252	9.48665	9.46469	6.60555	8.86092	9.02792	6.63197	7.75331	7.77862	10.697	9.26109	5.45943	6.47329
Sevo-mCh group	7.1362	8.57231	8.45425	7.40829	9.49208	5.25862	6.78533	9.27458	8.99061	5.85278	7.70346	6.23602	4.20943	6.04844	6.22989	6.95022	5.46334	6.5175	6.06508	6.37152	7.86102	7.34481	6.32422	5.19817	5.62789	7.86574	9.27452	7.86801	6.47785	7.48336	7.00425	6.07659
Sevo-Ezr group	5.64336	7.41425	9.9103	9.04283	8.55412	7.46556	7.10397	6.86942	7.98081	9.70754	5.29292	4.67684	8.91849	10.1917	7.63727	7.47357	12.8554	7.95998	11.17	9.5409	9.93768	6.97847	7.7889	7.3312	5.54413	6.87404	6.7276	7.42061	5.54979	8.80081	4.87938	11.1409	6.9478	8.79521
Fig 6E. vGluT1/PSD95 colocalizatied punctas (100 μm3)
Control-mCh group	80.5556	56.25	57.6389	18.75	45.8333	20.1389	18.0556	36.8056	18.75	20.8333	27.7778	10.4167	18.0556	32.6389	41.6667	50.6944	43.0556	44.4444	42.3611	38.8889	50	52.7778	56.9444	21.5278	28.4722	38.8889	28.4722	45.8333	45.8333	50	38.8889	24.3056	27.0833	40.9722	34.7222	19.4444	20.8333	15.9722	24.3056	32.6389	18.75	20.8333	17.3611	14.5833	19.4444	21.5278	23.6111	20.1389	31.25
Sevo-mCh group	65.9722	48.6111	37.5	45.8333	45.8333	44.4444	36.1111	35.4167	36.8056	18.75	25.6944	19.4444	30.5556	37.5	27.0833	47.9167	53.4722	45.1389	75	64.5833	47.9167	46.5278	28.4722	28.4722	30.5556	61.1111	65.2778	43.0556	50.6944	36.1111	52.7778	56.25	52.7778	53.4722	59.0278	68.0556	56.9444	45.8333	54.8611	77.7778	66.6667	70.1389	54.8611	32.6389	36.8056	24.3056	27.0833	47.2222	44.4444
Sevo-Ezr group	27.0833	22.9167	11.1111	33.3333	27.7778	22.9167	23.6111	25.6944	24.3056	31.25	28.4722	18.0556	38.8889	15.2778	53.4722	36.8056	20.1389	28.4722	25	45.8333	29.8611	38.1944	29.1667	81.25	41.6667	49.3056	45.1389	44.4444	51.3889	51.3889	57.6389	20.1389	56.25	29.1667	54.8611	30.5556	32.6389	50	24.3056	43.75	39.5833	32.6389	36.8056	34.7222	31.25	20.1389	19.4444	32.6389	46.5278
Fig 6G left. mEPSCs frequency (min-1)
all intervals	Control-mCh group		2732.5	17.8	64.7	5914.7	1171.5	253.101	596.601	936.398	5884.7	1562	1431.4	4583.1	311.799	2439.7	1933.9	1529.5	1477.7	139.5	3036.8	27	19.5	399.398	223.902	2051.7	5539.9	5489.7	1549.3	383.699	1426.9	522.801	778.699	3844	1143	6622.31	205.797	932.5	1694.4	241.406	1226.19	250.203	612	2801.4	201.703	650.398	584.898	630.898	261.602
	Sevo-mCh group		883.1	525.1	732.2	1805.7	3888.6	3250	4579.5	392.7	2934.3	626.701	865.199	4351.2	303.398	3714.7	1624.7	1981.7	11651.2	22.398	3688.8	9572.8	2081.1	1731.9	4548.1	484.5	688	1685.4	5830	5145.3	1815.7	5245.3	51.203	2070.3	47.406	11218.7	571.398	5193	1735.41	4973.69	1837.4	2775.91	7125	3666.5	515.297	3333.59	20045.8	4088	1135.39
	Sevo-Ezr group		107.7	602.3	432.2	163.3	329	574.6	383.8	165.7	358.1	1863.3	53.4	340	117.2	177	83.7	73.8	195.7	82	81.3	122.2	1036.5	221.4	34.8	22	39	453.3	455.7	24.7	601	63.2	675.8	160.3	241.7	68.8	1267.4	414.5	447.899	298	113.8	459.5	814.101	609.5	258	293	217.7	158.3	815.601
average frequency	Control-mCh group		12.7903	71.1915	16.0491	47.7985	79.6811	25.6244	29.315	25.1821	41.4532	60.5122	34.7991	19.9828	67.4946	24.2097	9.17511	24.5347	18.3431	50.6347	21.8562	30.8391	30.6073	24.775	98.4063	216.542
	Sevo-mCh group		9.82379	25.153	7.9132	5.28315	37.6193	77.9551	28.4872	23.2084	18.9662	66.705	48.9087	39.4873	20.4288	75.6933	17.8201	8.89835	12.3645	17.8458	7.34363	18.0243	10.4389	17.6134	11.7335
	Sevo-Ezr group		59.7134	22.8436	91.0057	203.928	25.7107	22.624	20.425	115.864	107.338	16.7927	23.8769	23.5109	12.9411	45.9613	24.4239	20.7356	67.4188	56.7553
Fig 6G right. mEPSCs amplitude (pA)
all	Control-mCh group		12.817	13.428	17.7	19.531	23.804	17.09	14.648	18.921	17.7	13.428	39.673	21.362	23.193	20.752	28.076	18.921	18.921	28.076	14.038	13.428	25.024	18.311	12.207	17.09	16.479	25.024	34.79	14.648	15.869	13.428	14.038	26.245	18.311	28.076	16.479	21.973	14.038	14.648	14.038	17.7	12.207	12.817	15.869	16.479	25.024	17.7	15.259
	Sevo-mCh group		15.869	12.817	14.038	15.259	14.648	14.648	17.09	21.362	22.583	12.817	12.817	18.921	14.648	13.428	20.142	22.583	17.09	12.817	14.648	15.259	14.648	12.817	17.7	14.038	45.166	12.207	15.259	14.038	14.038	13.428	14.648	21.362	18.921	18.311	42.114	18.311	15.869	21.973	17.09	14.038	15.259	31.128	12.207	16.479	12.207	18.311	20.142
	Sevo-Ezr group		13.428	12.207	12.817	13.428	17.7	20.752	18.311	12.817	20.142	12.207	12.817	13.428	12.207	14.648	14.038	18.311	18.921	12.817	17.09	14.038	13.428	18.311	17.09	14.038	22.583	12.207	14.648	15.869	12.207	14.038	15.869	14.038	12.817	13.428	46.997	16.479	19.531	21.362	29.297	16.479	15.259	18.921	15.259	12.207	20.752	12.817	17.09
average	Control-mCh group		19.215	16.4505	15.1932	14.3389	18.0991	17.1447	18.9905	15.6747	19.0489	17.3617	20.4451	17.3848	24.5415	16.694	12.4168	16.051	13.9654	17.4564	16.9907	15.9187	17.9096	18.6238	19.6184	20.8549
	Sevo-mCh group		16.7611	16.8204	23.1933	14.4346	21.2798	19.8561	16.8836	13.6644	15.8042	19.9152	17.3993	18.8562	18.3351	17.0213	25.0068	15.6168	14.7205	14.4729	13.7451	14.6618	13.9969	14.0144	18.3995
	Sevo-Ezr group		16.9768	18.8435	17.095	20.511	17.4634	22.4826	22.9829	20.015	24.8856	17.6522	20.2727	20.6015	15.7808	26.3304	18.4531	20.2803	20.228	31.3472
Fig 6I. AMPAR/NMDAR ratio
Control-mCh group	2.06281	2.02683	2.85845	1.71703	1.86188	1.25834	2.70781	5.1383	2.17039	3.55869	2.13442	2.04133	1.94126	2.56506	4.613	3.29845	1.43334	1.30675	3.48206	2.32096	2.32096	2.49561	2.39095	3.63321	2.5147	0.985386	5.78524	2.65262
Sevo-mCh group	1.93231	0.511842	1.51035	1.33412	3.11144	2.70441	2.75133	0.76092	1.7596	1.6129	1.51907	1.35557	1.29796	2.67652	0.686928	1.4714	0.835714	1.19287	0.905912	1.79186	3.1727	2.59572	1.6304	2.18985	3.4676	0.562143	1.38849	1.69424
Sevo-Ezr group	0.81795	1.52786	3.17279	1.69185	4.10442	3.73436	2.74156	2.70715	1.68358	0.955634	3.19252	2.10443	1.87437	1.63359	1.43022	2.2349	1.40948	3.34243	2.40073	3.37088	1.99181	2.291	2.53481	2.5257
Fig 6J. Number of bouts in reciprocal social interaction
following	Control-mCh group		9	29	15	7	2	29	25	21	13	18
	Sevo-mCh group		3	17	9	12	15	6	5	9	11
	Sevo-Ezr group		38	17	18	9	12	17	16	12	15	29	20	16	12	8
sniffing	Control-mCh group		26	29	29	19	9	53	37	30	27	32
	Sevo-mCh group		15	22	16	36	47	31	39	32	27
	Sevo-Ezr group		32	13	20	22	42	44	27	40	35	48	23	24	34	33
push-crawl	Control-mCh group		46	58	48	41	30	62	66	65	39	57
	Sevo-mCh group		26	54	57	31	64	51	39	46	48
	Sevo-Ezr group		88	59	35	44	28	64	62	35	37	83	46	40	57	50
Fig 6K. Time spent sniffing in recognition phase of three-chamber test (s)
Control-mCh group	familiar	66	25	50	26	5	50	8	14	40	7	20	44	28	39	49	12	3	17	11	3
	novel	96	26	64	54	16	40	8	21	30	11	90	55	80	72	55	13	18	30	38	20
Sevo-mCh group	familiar	11	53	22	205	36	20	5	6	8	5	22	75	123	63	13	5
	novel	11	44	48	81	27	21	22	6	83	27	55	61	52	105	24	19
Sevo-Ezr group	familiar	37	5	74	108	52	77	23	40	26	20	2	11	17	7	39	25	10	31	12	74	47	29	21
	novel	92	36	107	92	74	145	52	101	28	27	20	17	8	31	91	35	84	29	23	88	85	26	60
[truncated: 5,000 more columns]

## Sheet: S1B,S1D_Fig
S1B left Fig. Soma volume of cortical astrocytes at P8, P14 and P21 (μm3)
P8	Control group	1341.11	1287.19	661.957	932.354	994.905	628.289	880.43	709.889	1431.66	734.386	1431.66	811.888	943.676	824.581	1025.16
	Sevo group	534.947	429.488	618.091	769.306	705.901	752.924	1917.98	579.337	884.354	631.29	1416.32	634.72	667.497
P14	Control group	1112.08	1024.49	969.74	964.15	1200.61	793.39	1213.64	712.84	1006.05	1223.49	970.49	1141.05	946.32	562.55	981.604	867.796	1336.14	887.452	1397.41
	Sevo group	877.92	1313.06	884.33	418.8	1073.91	744.6	1119.53	816.29	917.47	1244.78	889.69	917.853	1459.57	895.53	1523.67	1115.43	1307.9	1450.69
P21	Control group	798.978	1045.88	757.986	853.571	1287.13	1027.36	803.232	1661.98	733.335	692.934	657.598	579.312	621.769	758.195	680.34	1001.01	985.904	848.174	921.642	846.187	600.551
	Sevo group	1150.72	535.479	625.467	754.86	735.541	1274.84	1103.67	1266.05	1102.47	1084.22	923.783	1209.96	639.104	1269.09	568.387	1421.03	508.123	887.517	610.852	926.638
S1B middle Fig. Primary branches volume of astrocytes at P8, P14 and P21 (μm3)
P8	Control group	1002.27	2134.28	1146.4	1049.49	1025.26	878.171	555.27	1469.54	1948.67	758.624	1948.67	1142.6	1095.23	571.299	1345.25
	Sevo group	695.073	428.8	675.349	1052.36	1010.15	1176.73	1687.68	723.383	918.946	1300.67	1185.85	684.54	482.323
P14	Control group	1420.29	1438.93	1866.24	1268.58	1472.65	1164.04	1430.76	1066.83	1481.47	2528.88	1276.77	1478.11	1861.03	768.21	2459.28	2144.05	2936.17	1337.39	2002.97
	Sevo group	802.75	2255.61	1221.78	368.16	1314.48	1168.6	787.43	1419.96	1230.61	2261.21	1106.43	1844.75	3507.25	1980.45	2386.9	2013.46	2565.7	2404.58
P21	Control group	2244.92	2312.92	1411.49	1523.3	3729.62	2775.78	2055.94	4785.41	1826.67	1732.21	940.022	734.268	1176.6	973.205	1559.36	2420.25	1799.17	1436.88	2237.99	2970.48	1783.29
	Sevo group	2596.82	1443.46	1622.69	1219.84	1766.21	3515.11	3087.36	1959.71	3253.99	1771	2402.43	2195.74	1264.16	3923.8	958.713	3100.93	739.087	2146.83	1122.6	1818.6
S1B right Fig. Number of primary branches of cortical astrocytes at P8, P14 and P21
P8	Control group	6	4	6	4	4	4	6	4	4	3	5	4	5	5	6
	Sevo group	4	5	3	5	5	4	5	4	4	5	7	4	3
P14	Control group	5	4	6	7	6	5	6	5	6	5	6	5	6	6	4	6	4	6	5
	Sevo group	6	5	4	5	5	6	5	4	5	5	4	5	4	5	5	7	6	6
P21	Control group	6	4	4	5	5	5	3	4	6	4	5	7	5	4	6	7	5	4	5	6	4
	Sevo group	6	6	5	5	8	5	6	7	8	5	3	5	7	7	5	5	5	5	6	4
S1D left Fig. GFAP volume (μm3)
Control group	4263.11	1711.31	1773.12	1860.28	2320.47	1683.13	2168.39	1898.15	1705.49	1327.45	1975.19	3177.3	1405.97	3046.87	5104.9	4585	1436.6	2801.49	2156.64	1937.95	2015.11	1360.78	2791.38
Sevo group	1570.63	3230.53	2586.53	943.261	5278.98	1241.76	1266.29	1248.99	1274.06	1725.98	1685.04	2364.41	4118.94	1590.04	1516.16	1226.77	723.805	3039.7	932.872	--
S1D right Fig. GFAP+ cells density (10 mm2)
Control group	5.19583	18.1854	9.74217	11.0411	7.79374	11.6906	16.237	15.5875	13.639	5.8453	16.237	11.0411	12.3401	9.74217	9.0927	7.14426	12.9896	12.9896	5.8453	9.0927	11.6906	12.9896	7.14426	12.9896	15.5875	14.938	9.74217	5.19583	17.5359	16.237	9.74217	4.54635	10.3917	9.74217	14.938	3.89687
Sevo group	12.9896	9.74217	11.0411	10.3917	6.49478	10.3917	8.44322	15.5875	15.5875	14.2885	6.49478	7.14426	5.19583	9.0927	9.0927	17.5359	7.79374	14.2885	12.3401	8.44322	7.79374	11.0411	12.3401	16.8864	9.0927	16.237	14.938	12.9896	11.0411	10.3917	15.5875	13.639

## Sheet: S2C-S2H_Fig
S2C Fig. Distal fine processes volume of astrocytes in hippocampus (μm3)
CA1sr	Control group	26.513	33.614	33.682	38.049	32.317	33.356	12.625	34.845	20.292	25.853	19.455	23.281	38.081	32.231	28.859	28.517	15.536	43.789	41.143	33.635	19.456	30.825	24.659	29.401	23.438	28.409	27.699	19.3	27.561	24.221	29.629	36.195	38.993	43.379	24.695	47.046	7.807	26.266	18.939	31.155	28.624	32.882
	Sevo group	50.555	17.887	28.513	17.204	26.911	27.39	38.02	19.961	22.295	27.219	23.383	27.863	36.535	34.527	45.151	35.97	24.355	20.698	45.524	24.921	25.878	20.543	29.058	19.285	30.442	31.553	22.582	22.835	22.018	38.277	30.128	48.732	36.999	25.875	11.206	28.43	31.184	22.721	36.323	13.22	37.607	25.202
DG-mo	Control group	26.273	33.905	30.457	31.547	23.049	15.687	35.951	31.043	13.12	24.995	17.942	20.88	23.843	28.082	21.631	21.5	28.04	19.326	23.007	20.323	17.828	27.229	32.499	11.151	24.701	25.69	26.172	18.044	33.924	20.169	26.176	30.539	18.979	26.044	27.549	28.267	23.001	46.093	28.295	26.248	24.797	30.58	24.06	25.185	24.434
	Sevo group	33.503	22.293	27.562	21.872	29.114	22.213	17.129	35.633	26.987	19.441	39.076	21.761	35.638	26.747	27.573	26.801	20.386	25.406	21.308	31.713	26.441	32.975	28.806	23.393	18.43	38.416	23.533	24.642	27.006	29.371	15.236	28.449	28.782	25.914	39.302	22.297
S2D Fig. Proximal fine processes volume of astrocytes in hippocampus (μm3)
CA1sr	Control group	32.847	40.271	43.854	42.241	47.291	39.234	37.618	41.576	25.289	34.989	26.712	45.085	34.636	32.388	35.459	45.595	48.273	42.575	49.604	41.597	46.528	51.752	33.907	41.302	34.442	38.477	39.371	35.15	38.879	47.003	46.927	39.836	53.667	44.191	44.976	47.737	36.769	39.344	36.716	31.812	41.096	33.516
	Sevo group	46.999	45.599	38.522	36.001	43.521	30.17	29.82	23.724	21.231	28.724	30.938	26.578	36.708	30.782	51.224	45.43	37.95	41.688	45.088	31.11	40.257	29.645	31.025	23.545	35.733	39.678	43.288	38.607	50.885	42.484	42.142	42.975	46.135	24.259	35.221	26.294	27.94	34.7	38.519	33.477	39.552	26.491
DG-mo	Control group	32.247	26.396	23.708	26.092	27.693	24.569	29.672	40.625	23.649	36.147	26.11	32.093	21.978	23.477	20.351	33.335	35.274	21.826	30.474	16.463	30.676	31.625	32.901	18.584	32.113	21.844	32.98	23.701	28.925	27.639	28.84	30.569	20.825	28.013	27.594	21.354	30.14	32.129	26.72	29.841	33.517	30.921	18.9	30.127	34.839
	Sevo group	24.864	33.244	30.368	30.969	31.204	32.089	21.74	31.482	30.629	29.136	28.041	26.726	29.092	28.408	33.295	28.61	27.539	27.837	36.701	26.972	22.141	23.524	32.071	42.038	29.304	44.867	35.52	37.705	17.729	30.253	31.075	25.794	33.887	38.454	38.229	23.58
S2E Fig. Territory volume of astrocytes in hippocampus ( 104 μm3)
CA1sr	Control group	4.76667	5.94106	5.41526	6.52556	5.26445	7.52824	4.77523	5.56353	5.95384	4.90236	5.26082	4.48155	3.29479	4.91313
	Sevo group	4.95326	5.81299	6.1601	4.12429	4.70145	5.81297	5.6035	4.42065	5.51596	4.76005	3.96249	4.84375	5.73363	6.57021
DG-mo	Control group	5.17551	5.93337	4.2524	3.48111	4.09443	4.87274	5.02642	5.05609	4.10158	3.57003	2.49424	6.63515	3.57026	3.72549	4.11503
	Sevo group	4.29047	3.79989	3.53466	3.51185	5.19898	3.97192	3.9384	3.05931	4.0302	4.69621	3.69889	3.80991
S2F Fig. Soma volume of astrocytes in hippocampus (μm3)
CA1sr	Control group	576.184	595.85	766.961	751.158	461.854	930.923	1032.21	1467.04	776.69	1317.81	925.908	651.701	572.45	726.633
	Sevo group	819.823	703.679	595.253	916.655	955.116	607.257	1281.6	1180.73	720.453	689.326	773	829.566	736.336	920.504
DG-mo	Control group	1038.88	1128.76	1171.83	1317.58	1476.12	1923.92	1186.15	850.648	795.593	833.674	915.224	1960.93	692.96	785.87	1068.05
	Sevo group	927.376	1311.43	1133.98	1110.03	1371.48	769.227	1058.48	938.644	630.653	1331.34	919.652	730.371
S2G Fig. Primary branches volume of astrocytes in hippocampus (μm3)
CA1sr	Control group	672.966	862.06	861.589	1022.15	779.576	944.617	1075.08	1756.6	1155.22	1359.45	795.232	715.519	296.276	585.197
	Sevo group	719.057	502.681	683.757	895.605	896.114	393.453	1596.63	1272.38	652.157	660.564	509.24	652.404	1090.81	1243.42
DG-mo	Control group	1184.78	1298.2	1259.86	1202.33	1613.61	3342.31	1938.96	796.402	757.627	1040.6	-282.969	1391.01	593.01	893.31	1028.79
	Sevo group	811.644	728.14	1084.58	676.08	2455.92	896.713	734.2	720.316	783.347	1148.03	599.948	923.839
S2H Fig. Number of primary branches of astrocytes in hippocampus
CA1sr	Control group	6	6	6	5	6	5	4	3	5	4	6	4	5	6
	Sevo group	6	7	4	5	7	5	4	4	5	4	5	6	5	6
DG-mo	Control group	6	6	5	5	3	4	5	5	5	4	4	7	5	5	5
	Sevo group	6	4	4	5	6	4	6	4	3	6	5	5

## Sheet: S3C-S3H_Fig
S3C Fig. Distal fine processes volume of astrocytes (μm3)
P42-50	Control 4h	22.454	27.419	33.9	19.008	27.397	31.873	32.406	36.847	37.05	33.593	43.183	19.17	23.182	25.266	21.095	10.759	47.39	28.771	21.5798	29.509	33.727	34.556	36.675	44.631	35.217	16.032	15.035	17.024	20.175	44.879	39.63	40.653	20.696	32.299	41.456	34.724	34.367	31.776	37.404	24.252	15.903	34.064
	Sevo 4h	48.483	42.474	27.267	35.318	21.76	26.427	39.528	24.844	15.141	27.712	18.458	23.384	42.188	34.787	31.023	31.238	37.206	22.941	30.253	25.969	13.604	32.068	15.926	25.578	46.652	33.821	9.665	26.725	23.78	35.234	31.813	19.292	16.835	20.657	20.008	19.843
P14	Control 1h	21.074	13.456	9.797	23.198	17.334	21.545	9.912	25.383	22.301	17.718	25.331	21.629	24.035	24.797	31.864	29.852	21.82	28.795	28.433	24.239	28.77	35.002	20.638	10.482	18.055	36.469	10.914	9.997	8.772	28.049	16.064	22.007	23.323	25.738	34.377	27.78	9.264	22.078	24.421	26.281	19.824	20.253	12.582	31.118	24.567	37.152	25.243	27.745
	Sevo 1h	25.259	23.5	21.518	12.096	17.701	12.623	24.151	13.362	15.098	15.91	17.483	17.257	22.484	25.919	22.451	21.745	20.277	19.003	38.718	23.24	17.591	19.59	24.458	27.563	17.171	10.97	17.705	13.848	15.57	39.863	15.966	14.461	16.033	14.642	21.12	13.817	16.433	26.885	18.085	27.573	26.334	33.21	23.23	30.702	17.761	24.252	24.665	24.187
S3D Fig. Proximal fine processes volume of astrocytes (μm3)
P42-50	Control 4h	25.988	35.257	45.923	50.943	43.559	22.188	41.611	39.397	45.697	37.699	35.719	25.353	31.941	23.476	27.86	47.832	49.644	39.362	40.133	42.505	46.46	37.481	45.192	9.183	54.523	28.161	30.286	28.226	27.993	7.538	42.799	47.115	37.393	39.915	48.587	36.128	46.746	31.318	36.419	21.826	29.554	30.782
	Sevo 4h	57.155	43.785	25.095	35.936	33.066	37.681	36.663	19.514	36.829	33.63	35.762	31.822	58.668	47.246	24.98	36.23	30.019	31.872	41.817	19.311	29.699	36.04	30.953	30.0028	45.452	42.183	32.087	35.647	33.811	43.269	45.57	20.671	39.252	48.999	30.08	29.757
P14	Control 1h	16.365	21.82	6.796	14.825	17.675	20.267	18.334	28.036	21.761	28.013	31.723	21.794	22.34	30.031	16.942	34.392	33.423	22.403	16.646	29.724	35.066	15.164	33.862	21.937	16.462	21.3	18.04	37.666	15.152	27.305	13.111	31.351	30.264	25.109	25.053	23.083	26.31	19.192	26.026	31.139	41.668	37.243	23.936	32.714	31.517	28.61	34.71	29.771
	Sevo 1h	24.269	27.639	34.888	17.12	19.353	7.116	20.423	34.069	29.231	39.336	23.258	17.079	33.297	21.231	32.71	21.567	33.526	21.966	35.955	33.414	25.019	32.181	25.763	31.273	33.853	25.46	20.276	22.183	20.902	16.443	24.228	28.347	14.802	21.416	31.376	18.631	21.186	29.645	27.488	28.306	22.243	32.785	20.684	30.739	21.62	21.957	24.977	31.752
S3E Fig. Territory volume of cortical astrocytes (104 μm3)
P42-50	Control 4h	8.35082	5.38329	10.6154	7.58464	7.30239	8.53901	10.453	14.6024	10.0159	7.3916	9.29041	8.26137	7.17328	6.70685
	Sevo 4h	10.099	10.238	10.1511	4.94718	7.15927	8.09073	8.79987	12.1479	12.0448	13.623	13.8195	6.66266
P14	Control 1h	7.62538	12.0767	10.4416	9.54548	11.7315	8.35159	6.08026	6.67324	8.65914	8.19516	6.19463	7.97834	6.4314	7.84738	7.26789	9.71421	7.66343	6.0725	3.66704	8.3666	6.80262	6.80928	6.43439	7.30357
	Sevo 1h	6.31119	5.04846	7.50307	6.93688	7.998	7.30659	7.20611	9.16322	10.77	9.51952	7.9527	7.5325	8.53842	7.79234	8.37211	7.10071	5.52364	5.97566	6.09602	7.18576	6.63054	7.46071
S3F Fig. Soma volume of cortical astrocytes (μm3)
P42-50	Control 4h	990.108	937.563	1016.51	1185.51	1188.35	1351.3	821.424	1229.57	774.943	1166.33	1454.72	1492.06	1177.05	1093.05
	Sevo 4h	849.38	822.296	1074.13	672.807	1187.12	1033.57	930.841	466.818	1646.76	1196.77	1148.2	879.65
P14	Control 1h	1007.11	841.153	1011.43	873.512	1296.21	715.865	915.041	987.264	845.529	506.627	1007.53	881.341	709.808	900.312	760.592	994.861	1582.61	966.648	621.884	1147.67	766.041	638.801	656.261	688.536
	Sevo 1h	875.852	827.58	784.405	830.605	910.852	893.234	1030.92	910.615	1032.56	1108.96	746.848	840.425	913.84	1240.94	1084.2	924.951	905.494	920.632	756.598	1072.86	1073.78	929.465
S3G Fig. Primary branches volume of cortical astrocytes (μm3)
P42-50	Control 4h	1701.49	1719.82	1376.06	957.073	2122.89	2015	1356.16	1651.46	2408.38	2513.77	1620.1	1629.65
	Sevo 4h	1687.06	1069.83	1899.91	1851.71	2496.21	1464.81	1463.03	3193.28	931.317	1474.69	3243.64	2044.82	1566.52	1585.37
P14	Control 1h	1416.34	2305.5	2396.19	1344.08	2403.48	1251.78	1659.79	1414.46	1482.81	2256.51	1415.62	1419.44	1356.22	1888.96	1019.35	2205.93	2452.25	1674.68	909.306	2372.12	1419.07	1391.27	1277.37	1165.21
	Sevo 1h	1563.02	908.03	935.735	1933.84	1373.6	1513.49	1901.5	1740.63	2036.04	1855.69	922.272	1721.45	1216.51	2220.71	1142.59	1085.11	1149.48	1465.41	1153.22	2251.29	1258.64	1241.56
S3H Fig. Number of primary branches of cortical astrocytes
P42-50	Control 4h	5	4	5	9	6	8	4	5	5	6	5	5	4	4
	Sevo 4h	5	6	5	5	5	4	5	3	6	6	4	6
P14	Control 1h	6	6	7	7	5	5	7	7	7	6	6	5	6	5	7	7	5	7	6	7	6	7	5	7
	Sevo 1h	6	5	7	5	6	6	5	8	7	8	5	6	5	5	5	6	8	5	5	5	6	6
[truncated: 24 more columns]

## Sheet: S4C,S4D,S4F_Fig
S4C Fig. TUNEL+ cells density at P8 (mm2)
Control group	22.7047	8.51426	21.2857	15.6095	10.3413	24.4014	23.678	7.09522	11.3523	22.7047	26.9618	8.51426	15.6095	11.3523	4.25713	31.219	22.7047	21.2857	17.0285
Sevo group	42.6609	17.8704	46.2687	24.3033	26.5169	9.87004	12.0319	25.421	12.7714	22.7047	9.9333	19.8666	21.2857	7.09522	11.3523	14.1904	14.1904	8.51426	11.3523	14.1904
S4D Fig. Percentage of TUNEL+ cells at P8 (%)
Control group	0.96502	0.30045	0.74405	0.53528	0.32303	0.81674	0.76648	0.23191	0.37037	0.72105	0.82144	0.2563	0.47029	0.3435	0.13387	1.00091	0.70022	0.64739	0.55046
Sevo group	1.43849	0.55325	1.4947	0.75188	0.89662	0.32415	0.38132	0.87193	0.37563	0.7404	0.32573	0.65026	0.65559	0.21749	0.33727	0.42337	0.43066	0.26502	0.34828	0.43309
S4F Fig. Apical spine density in the hippocampal CA1 sr of mice at P21 (per 10 μm)
Total	Control group	16.7176	17.185	22.9115	19.3989	19.4675	18.0117	15.7533	21.2981	20.3814	21.6345	22.0615	18.4414	21.7936	26.2853	20.4588	21.6955	18.9862	19.1772	19.6481	20.4183	20.0376	19.3267	17.7305	21.9298	22.8152	15.6325	18.8724	14.9786	10.7368	22.084	18.3492	17.8225	16.2254	17.9444	23.1889	19.06	19.3262	22.4431	17.7006	19.264	19.4763	16.5674	14.7783	13.2811
	Sevo group	17.2842	17.6717	24.3283	22.0061	22.7836	22.4302	22.0724	22.1192	22.8934	21.1102	18.0786	17.979	19.1902	24.9431	25.1122	21.3624	17.0867	18.3087	19.9295	24.6976	23.9098	19.9118	18.5715	22.1746	18.0445	17.5334	15.206	13.474	17.1553	26.2431	19.8012	18.7659	20.2249	21.01	20.7295	23.1512	24.6914	23.6446	22.0425	23.495	20.9955	24.9187	20.2809	18.7737	14.3909	15.4633	15.6366	14.8608
Mushroom	Control group	2.30587	4.43484	5.72787	5.84624	5.81498	5.09025	5.6262	4.11015	5.09536	5.78951	5.23108	5.1226	5.4484	2.67308	2.98837	4.29817	4.85694	5.35177	5.61373	6.80609	5.63557	4.76164	5.28804	5.02558	6.48668	4.03419	6.48738	4.40548	3.22104	8.71738	5.00434	4.69014	7.68574	3.98764	4.94697	5.26659	5.24909	3.20616	6.61108	3.93144	4.59857	4.54266	4.54718	2.79603
	Sevo group	5.94145	6.94247	6.8754	8.51849	6.43883	5.60756	4.74676	5.70817	5.90798	5.27755	4.44036	3.26891	3.45423	7.59137	5.65025	5.0863	4.88192	6.86577	4.61782	5.06618	6.07234	2.84455	6.68573	4.88593	3.35112	2.97737	6.08242	3.84971	4.28882	7.59669	2.71781	4.04754	3.94633	5.1907	4.89123	6.61463	6.25978	6.32743	7.83328	5.78861	4.77946	6.57576	3.38014	4.69343	5.53495	5.55093	6.64556	4.72845
[truncated: 2 more columns]

[truncated: 10 more sheets: S5B-S5D_Fig, S6A-S6F_Fig, S8A,S8B_Fig, S9B_Fig, S10B,S10D,S10G_Fig, S11C,S11E_Fig, S12C-S12E_Fig, S13D-S13H_Fig, S1_Table, Body weight]
